# Supplementary material for: Is the timing of menarche correlated with mortality and fertility rates?
Source: PLoS One. 2019 Apr 18;14(4):e0215462. doi: 10.1371/journal.pone.0215462 (PMC6472797; doi:10.1371/journal.pone.0215462)
Supplement: S1 Dataset — (XLS) [file pone.0215462.s006.xls]

## Sheet: Data
country	year - mean age at menarche	mean age at menarche	life expectancy	fertility rate	adolescent fertility (15-19)	year alternative - maternal mortality	maternal mortality ratio	mortality rate - infant	mortality rate - under 5	adult female mortality	adult male mortality	total adult mortality	year alternative - average size of household	average size of household	reference - average size of household	year alternative - energy use (kg of oil)	energy use (kg of oil)	year alternative - fossil fuel energy consumption (%)	fossil fuel energy consumption (%)	rural population (%)	year alternative - GDP per capita	GDP per capita	livestock production index	food production index	year alternative - energy consumption per capita (kcal/person/day)	reference - energy consumption per capita (kcal/person/day)	energy consumption per capita (kcal/person/day)	carbohydrate (%)	protein (g/person/day)	fat (g/person/day)	depth of the food deficit (kcal/person/day)	prevalence of undernourishement	prevalence of underweight	prevalence of underweight, female	prevalence of overweight	prevalence of stunting	prevalence of wasting	exclusive breastfeeding % (<6 months)	year alternative - sugar consumption (g/person/day)	sugar consumption (g/person/day)	year alternative - BMI female	BMI female	year alternative - out of primary school, female	out of primary school, female	year alternative - primary completion rate, female (%)	primary completion rate, female (%)	long-term growth
Albania	2003	14.4	74.4	2.097	16.3		35	20	22.2	52.9878	111.7816	82.3847	2001	4.2	World Development Indicators 2012		648.168		64.528	55.427		1381.040	97.92	95.31		ChartsBin: http://chartsbin.com/view/1150	2850	60	96	83			6.6	5.8	30	39.2	7.3			65.75		25.33198		5415		100.27718	2
Algeria	1993	14.3	71.3	3.971	22.4138		201	37.5	59.6	144.879	191.266	168.0725					867.683	1990	99.938	45.561		1680.379	75.48	62.44		ChartsBin: http://chartsbin.com/view/1151	2890	67	78	72	47	7.1	9.2	8.6	8.7	22.9	7.1			76.71		24.92523		366079		74.73254	2
Argentina	1995	12.59	73.5	2.774	61.7		60	20.8	23.4	97.814	190.204	144.009	1991	3.8	Compendium of Human Settlements Statistics 2001		1545.550		87.102	11.836		7179.938	89.93	72.64		ChartsBin: http://chartsbin.com/view/1152	3160	55	100	113	9	5	3.2		12.3	12	2.9			128.77		25.67636	1999	19056	1996	95.41159	2
Australia	1972	12.65	71.9	2.743	55		14.1	16.8	19.8	108.406	193.042	150.724	1971	3.5	Compendium of housing Statistics 1972-74		4035.206		91.305	14.319		13034.081	75.8	58.23	1970	Our World In Data: https://ourworldindata.org/food-per-person/	3204													156.16			1973	35666			3
Bangladesh	1993	15.8	62	4.033	140		511	88.3	121.9	189.789	190.703	190.246					123.317		49.446	79.034		297.168	63.8	66.52		ChartsBin: http://chartsbin.com/view/1154	1960	83	42	18	252	34.7	59	58.9	0.4	72.1	14.6	45.9		19.18		18.93651					1
Belgium	1980	13.2	73.3	1.629	20.18		12.7	12.2	14.6	90.859	174.519	132.689					4743.422		93.317	4.619		15524.959	81.98	86.7	1980	Our World In Data: https://ourworldindata.org/food-per-person/	3310													101.37		24.97542		15262		68.98903	3
Bolivia	1985	13.4	59.8	5.127	86.2	1980	546.6	99.5	144.2	284.924	340.368	312.646					405.791		59.600	49.481		872.809	49.69	47.96	1980	Our World In Data: https://ourworldindata.org/food-per-person/	2100	71	53	41			9.8	7.5	7.8	45.15	1.6			71.23		23.97017			1990	64.36921	2
Brazil	1978	12.5	64.6	4.256	65.3			82	97.9	190.912	286.123	238.5175					902.267		56.371	36.375		3181.061	26.99	31.55																128.77							2
Bulgaria	1997	11.96	70.7	1.231	44		26	19.4	22.4	106.581	244.314	175.4475					2503.526		76.816	31.769		1373.605	137.8	116.51		ChartsBin: http://chartsbin.com/view/1158	2770	59	84	89										76.71		25.23099		11005		94.64992	2
Cameroon	1999	13.81	55.2	5.682	140		750	93.8	139.9	370.915	401.737	386.326					390.005		14.651	55.056		581.636	87.33	75.54		ChartsBin: http://chartsbin.com/view/1159	2160	71	56	45	245	34	17.8	15.7	8.2	36.7	8.5	12		19.18		23.50664				45.28612	1
Canada	2010	12.72	81.1	1.63	12.3		13	4.9	5.6	52.65	85.408	69.029		2.57	NAKONO: https://www.nakono.com/tekcarta/databank/households-average-household-size/		7390.372		74.388	19.063		25575.216	97.13	106.95	2009	Our World In Data: https://ourworldindata.org/food-per-person/	3399	51	105	145								14.4			2008	26.69829					3
Chile	2004	12.7	78.1	1.96	60		29	7.9	9.5	59.428	124.631	92.0295		3.77	NAKONO: https://www.nakono.com/tekcarta/databank/households-average-household-size/		1728.854		75.183	12.813		5723.690	94.28	95.05		ChartsBin: http://chartsbin.com/view/1161	2960	61	88	90	28	5	0.6	0.5	12.1	2.4	0.5			126.03		27.39912	2007	40091		94.13214	2
China	2010	12.47	75.9	1.54	9		36	13.5	15.9	81.352	109.4718	95.4119		3.1	NAKONO: https://www.nakono.com/tekcarta/databank/households-average-household-size/		1888.641		87.772	50.774		2426.332	119.01	119.95	2009	Our World In Data: https://ourworldindata.org/food-per-person/	3036	61	89	90	108	12.5	3.4	3.3	6.6	9.4	2.3				2008	22.91041					1
Colombia	1991	12.8	70.9	3.057	91.8		100	28.2	33.1	127.072	265.474	196.273					701.288		68.221	31.204		2332.361	70.97	71.08		ChartsBin: http://chartsbin.com/view/1163	2410	69	56	59	101	14.6	8.8	5.5	4.5	21.8	3.8			153.43		24.79842		476206		76.5678	2
Congo (Brazza)	1982	12	55.9	6.036	139.2	1980	897.4	68	126.7	266.312	315.808	291.06					355.097		39.637	50.293		1330.854	44.88	57.06	1980	Our World In Data: https://ourworldindata.org/food-per-person/	2066								1.4	33.6	6.8			19.18		20.14729		18303		74.7757	1
Congo (Democratic republic)	1984	13.83	52.7	6.794	139.9056		498	126.3	183.6	346.575	400.577	373.576		5.4	World Development Indicators 2012		341.015		13.704	71.9		253.598	87.72	96.79		ChartsBin: http://chartsbin.com/view/1165	2170													5.48		20.01279		914173		53.83977	1
Croatia	2010	12.31	77.2	1.465	13		15	4.6	5.3	60.0288	143.1916	101.6102		2.9	NAKONO: https://www.nakono.com/tekcarta/databank/households-average-household-size/		1938.466		81.928	42.463		6255.239	103.09	104.65	2009	Our World In Data: https://ourworldindata.org/food-per-person/	3130	57	79	107											2008	25.17882		2660		91.1459	2
Cuba	1980	13.1	74.6	1.892	110.2		62.3	16.7	21	110.432	148.937	129.6845					1523.386		1.7.1905	31.894		2411.278	165.76	134.4		Our World In Data: https://ourworldindata.org/food-per-person/	2900													147.95		23.79721		19459			2
Denmark	1998	13	76.5	1.724	7.7		16	4.8	5.8	80.547	128.899	104.723					3772.348		92.670	14.94		28423.788	95.86	99.26		ChartsBin: http://chartsbin.com/view/1168	3340	51	104	134										136.99		24.5407		113		101.68452	3
Dominican Republic	1990	12.6	71.3	3.466	112.6582		240	46.5	58.3	163.889	234.764	199.3265					549.197		77.804	44.774		1850.695	58.5	69.36		ChartsBin: http://chartsbin.com/view/1169	2160	65	47	63	247	34.3	8.4	7.5	4.4	21.2	2.2			76.71		23.97277					2
Ecuador	2005	14	73.8	2.853	83		98	24.3	28.4	103.537	188.871	146.204	2001	3.5	World Development Indicators 2012		739.733		85.999	38.289		1562.326	95.29	97.52		ChartsBin: http://chartsbin.com/view/1170	2300	55	57	89	131	19.3	6.2	6	5.1	29	2.3	39.6	2004	101.37		26.78637				106.8164	2
Egypt, Arab Rep,	2005	13	69.8	3.053	49		62	29.2	31.6	131.089	209.061	170.075	2008	4.79	Egypt Demographic Health Survey 2008		821.379		95.961	56.973		1600.321	98.23	98.26		ChartsBin: http://chartsbin.com/view/1171	3160	73	91	53	23	5	5.4	4.2	14.1	23.8	5.3	38.3	2004	76.71		29.66619		257316		92.35781	1
Estonia	1999	12.8	69.9	1.312	27		26	9.6	11.6	116.857	326.762	221.8095					3486.905		32.207	30.457		3760.748	93.39	87.5		ChartsBin: http://chartsbin.com/view/1172	3040	61	89	93										136.99		24.77032		1097		91.60411	3
Ethiopia	2007	15.8	58.6	5.353	72		740	61	95.8	285.668	327.895	306.7815					442.876		5.053	83.884		176.107	108.59	107.07		ChartsBin: http://chartsbin.com/view/1173	1950	79	56	21	324	42.4	34.6	32.8	5.1	50.7	12.3	49	2004	10.96		20.61484		1774720		43.08178	1
Fiji	1985	13.6	64.1	3.629	61.409	1980	178.3	29.1	33.9	202.529	266.7	234.6145								61.477		1624.800	74.06	87.9	1980	Our World In Data: https://ourworldindata.org/food-per-person/	2479	55	69	100										90.41		24.57865				94.54727	2
Finland	1984	13.2	74.6	1.7	15.2	1980	7.2	6.1	7.5	67.176	187.789	127.4825	1980	2.6	Compendium of human settlements statistics 1983		4910.523		53.154	24.985		16687.272	115.58	108.91	1980	Our World In Data: https://ourworldindata.org/food-per-person/	3097													95.89		25.0422			1987	104.64562	3
France	2010	12.8	81.2	1.981	6		12	3.5	4.2	53.606	115.594	84.6		2.2	NAKONO: https://www.nakono.com/tekcarta/databank/households-average-household-size/		4016.115		49.849	21.655		22758.154	99.03	98.79		ChartsBin: http://chartsbin.com/view/1176	3531	46	113	164											2008	24.82949		13181			3
Gambia, The	2008	14.9	62.2	5.798	75	2005	210	53.6	108.3	253.09	306.769	279.9295				2007	86.564	2007	0	45.211		615.083	104.44	101.42		ChartsBin: http://chartsbin.com/view/1177	2350	64	55	70	94	13.1	16.6	15	2.3	25.5	8.45	40.8	2004	73.97		24.82101		35852		81.17624	1
Georgia	1979	12.5	69	2.343	78.7248			50.5	60.2	93.012	225.706	159.359								47.844		1829.137	75.04	77.45																							2
Germany	1989	13.1	75.4	1.383	15.51			7.4	9				1987	2.3	Compendium of human settlements statistics 1995		4514.704		86.451	27.024		18783.455	115.72	108.93		ChartsBin: http://chartsbin.com/view/1179	3390	50	97	145										115.07		25.10253	1993	271656	1993	101.04664	3
Ghana	1986	13.98	59	6.035	120.083			92.1	140.7	275.535	324.8	300.1675	1984	5	Compendium of human settlements statistics 1995		345.368		17.446	66.409		205.167	73.24	38.45				76	47	36		47.3	24.1	23.4	0.9	34.7	9.4			5.48		21.22626			1991	56.75739	1
Greece	2006	12.29	79.2	1.399	11		3	4.6	5.3	45.8608	105.6538	75.7573		2.7	NAKONO: https://www.nakono.com/tekcarta/databank/households-average-household-size/		2715.929		92.892	25.173		14352.839	98.7	97.73		ChartsBin: http://chartsbin.com/view/1181	3700	51	118	150									2004	95.89		24.87347		3606		102.58845	2
Guatemala	1995	13.75	66.6	5.237	119.1		220	48.5	59.6	175.768	299.954	237.861	1994	5.3	Compendium of Human Settlements Statistics 2001		513.681		36.617	56.89		1586.721	66.8	72.58		ChartsBin: http://chartsbin.com/view/1182	2170	71	58	43	91	15.5	21.7	21.1	6.2	55.4	3.8	46.1		123.29		24.90045	1997	256200	1996	43.35802	2
Haiti	1995	15.37	55.8	4.889	76		580	87.8	120.9	282.204	344.126	313.165					216.526		17.769	67.41		410.800	64.54	83.66		ChartsBin: http://chartsbin.com/view/1183	1780	75	41	32	561	62.8	24	22.7	4.3	37.2	9.4			57.53		21.88019	1997	283925	1997	46.32697	1
Hungary	1993	12.9	69.1	1.692	34.466		23	14.2	15.9	138.983	328.702	233.8425	1990	2.7	Compendium of Human Settlements Statistics 2001		2481.448		81.901	34.539		3707.126	122.5	89.57		ChartsBin: http://chartsbin.com/view/1184	3600	52	97	148										128.77		25.46568	1996	57237	1997	96.21238	2
Iceland	1972	13.1	73.9	2.88	76			11.8	14.4	112.332	169.978	141.155					4403.969		50.178	14.37		16021.595	98.04	94.47	1970	Our World In Data: https://ourworldindata.org/food-per-person/	3016													134.25							2
India	1980	14.31	53.6	4.679	128		677.5	114.3	147.3	276.88	307.963	292.4215					294.241		40.901	76.902		230.008	38.74	47.74		Our World In Data: https://ourworldindata.org/food-per-person/	1990						67.3			75.1	20.3			52.06		20.48016					1
Indonesia	1990	13	61.5	3.122	67.038		430	62.2	81.6	182.157	216.413	199.285	1990	4.5	Compendium of Human Settlements Statistics 2001		543.515		53.439	69.416		592.096	62.8	62.27		Our World In Data: https://ourworldindata.org/food-per-person/	2266	75	50	44	136	19.7	31	25.4				44.5		35.62		21.0856		962699	1995	93.90501	1
Iran, Islamic Rep,	2002	12.91	72.2	1.994	34		44	25.6	38.8	115.386	172.231	143.8085					2039.149		99.407	34.532		1679.664	85.26	89.81		ChartsBin: http://chartsbin.com/view/1188	3060	71	83	62	39	6.1	4.6		6.9	7.1	4.8			71.23		26.13108		297502		94.21304	2
Iraq	1969	13.8	62.3	7.383	137.2536		241	85.1	121.2	293.7486	272.35	283.0493								44.911			101.85	64.68																		28	1971	503433		20.56606	2
Ireland	2006	12.53	79.2	1.993	16		2	4.1	5	58.993	94.792	76.8925		2.85	NAKONO: https://www.nakono.com/tekcarta/databank/households-average-household-size/		3404.141		90.919	39.248		30669.372	101.53	100.36		ChartsBin: http://chartsbin.com/view/1190	3530	54	110	131									2004	115.07		26.46677	2010	24			2
Israel	1982	13.29	74.3	3.17	31.284	1980	8.6	14	16.6								1793.922			10.713		13240.702	48.15	62.87	1980	Our World In Data: https://ourworldindata.org/food-per-person/	3099													95.89		24.53694					3
Italy	1992	12.2	77.3	1.277	7.61		10	7.7	8.8	59.716	128.476	94.096	1991	2.9	Compendium of human settlements statistics 1995		2627.340		92.581	33.258		16972.625	100.79	101.36		ChartsBin: http://chartsbin.com/view/1192	3580	50	111	149										82.19		24.86551				98.7972	3
Jamaica	1988	13.1	73.6	3.07	110.9472			26.8	36.7	131.0924	199.4118	165.2521					778.514		85.818	50.964		2869.404	53.16	80.52				67	62	64	70	10.4	6.3		4.4	12.4	4.4			139.73		25.22088		6359		96.79741	2
Japan	1980	12.4	76.3	1.777	3.6		19.6	7.4	9.9	69	130.32	99.66		3.2	Compendium of human settlements statistics 1983		2950.135		91.324	23.825		23021.725	91.81	104.4		Our World In Data: https://ourworldindata.org/food-per-person/	2795						3.2		2.9	8.3	1.2			90.41		21.30785	1982	7996		106.12927	3
Jordan	2012	12.95	78	3.314	26.002		53	16.8	19.6	95.895	130.676	113.2855					1206.662		97.241	17.03	2011	2588.668	144.94	132.52	2009	Our World In Data: https://ourworldindata.org/food-per-person/	2977	63	76	89	12	5	3	2.6	4.7	7.8	2.4	21.8			2008	29.21801					2
Kenya	1987	14.4	63.2	6.602	152			62.7	92.1	232.134	290.58	261.357					464.009		19.341	83.719		431.121	58.98	57.13				68	55	46	209	32.4				38.4	5.7			63.01		21.41695					1
Korea, Rep, (Southern Korea)	1986	13.9	70	1.752	5.7			7.9	9.9	116.5392	259.1134	187.8263					1477.312		87.314	33.321		5011.198	51.1	72.27								5								65.75		22.04149		26375		105.02281	2
Kuwait	2010	12.41	79.1	2.673	14		13	9.2	11	61.5068	96.7806	79.1437		8.14	NAKONO: https://www.nakono.com/tekcarta/databank/households-average-household-size/		10525.556	2009	100	1.737		23114.58	125.53	133.29	2009	Our World In Data: https://ourworldindata.org/food-per-person/	3681	58	93	100	11	5	1.7	1.5	7.8	4.1	2.4				2008	31.16186					2
Malawi	2010	15.1	53.8	5.636	111		540	57.5	89	353.575	379.142	366.3585	2008	6.8	Hazarika, G., & Sarangi, S. (2008). Household access to microcredit and child work in rural Malawi. World Development, 36(5), 843-859.					84.46		180.902	159.8	155.6	2009	Our World In Data: https://ourworldindata.org/food-per-person/	2318	77	55	31	149	21.8	13.8	12.6	9.2	47.8	4.1	56.7			2008	22.91455				69.65712	1
Malaysia	1985	14.2	70.5	3.656	22.9144	1980	137.1	18.6	23	143.518	206.835	175.1765	1980	5.2	Compendium of human settlements statistics 1983		1004.359		85.221	54.107		2149.417	35.89	37.36	1980	Our World In Data: https://ourworldindata.org/food-per-person/	2765	61	67	88			22.1							101.37		22.81463				93.51003	2
Mali	1997	14.4	50.1	6.896	191		1000	122.6	226.2	331.625	325.452	328.5385								73.566		199.984	63.46	67.23		ChartsBin: http://chartsbin.com/view/1201	2220	70	63	45	117	17.5	38.2	37.2	2.1	36.2	27.8	8.3		24.66		21.09652	1999	568229	2000	22.74754	1
Mexico	1993	12.4	73	3.117	76.6		88	32	42.8	109.401	194.468	151.9345	1990	5	Compendium of human settlements statistics 1995		1429.973		86.654	27.402		5107.364	69.36	71.82		ChartsBin: http://chartsbin.com/view/1202	3090	66	82	81	46	6.7	14.8	13.1	9.8	40.1	8.5			139.73		26.71187	1997	62406		91.25312	2
Morocco	1987	14.26	67.1	4.567	45.582			71	92	183.29	234.372	208.831	1982	5.9	World Development Indicators 2012		277.383		84.572	53.781		1059.477	56.95	56.01				72	84	57	39	5.9	12.7	13	5.5	34.5	3.9			84.93		24.2791		760599		44.64475	2
Mozambique	2000	13.9	53.6	5.782	153		870	115	172.1	392.486	456.323	424.4045	1997	4.4	World Development Indicators 2012		392.710		6.737	70.902		233.439	107.15	87.73		Our World In Data: https://ourworldindata.org/food-per-person/	1979	75	36	38	317	42	23	22.6	6.15	49.6	6.8	30.1		38.36		22.16763		847380		12.56704	1
Nepal	1983	16.2	54	5.625	135.0106	1982	790	128	180.9	364.35	402.35	383.35					308.515		4.449	93.136		143.596	61.04	49.1	1980	Our World In Data: https://ourworldindata.org/food-per-person/	1753													2.74		18.76983		682710			1
Netherlands	1997	13.15	78	1.56	6		11	5.3	6.5	67.422	101.554	84.488					4579.474		95.391	25.547		21814.304	98.58	98.14		ChartsBin: http://chartsbin.com/view/1206	3280	48	107	141										126.03		24.78646	1999	7324	1999	98.61464	3
New Zealand	1994	12.9	76.7	2.131	31.35		13	7.5	9.1	76.834	121.735	99.2845	1991	2.9	Compendium of Human Settlements Statistics 2001		4053.608		68.479	14.766		11955.700	77.43	76.3		ChartsBin: http://chartsbin.com/view/1207	3170	54	100	119										145.21		25.75747		4763			3
Nicaragua	1971	14	58.3	6.855	157.9			114	157.4	281.157	324.571	302.864					492.396		41.384	52.223		1692.843	57.45	52.03	1970	Our World In Data: https://ourworldindata.org/food-per-person/	2070													98.63				91964		30.41511	2
Nigeria	1997	13.94	55.6	6.187	135		1100	119.9	203.4	377.707	417.286	397.4965					696.876		19.194	66.753		367.460	78.49	72.31		ChartsBin: http://chartsbin.com/view/1209	2530	71	56	58	75	11.2	27.3		5.5	39.7	17.6	15.4		19.18		22.91135	1999	4171370			1
Norway	1985	13.34	76.1	1.68	20.349	1980	7.2	8.3	10	69.154	140.548	104.851	1980	2.55	Compendium of human settlements statistics 1983		4806.171		52.063	28.69		25885.106	98.33	101.78	1980	Our World In Data: https://ourworldindata.org/food-per-person/	3346	50	99	135										115.07		24.06375		6101		100.07288	3
Oman	1991	13.3	71.1	6.831	100		48	29.3	44.4	141.111	203.869	172.49					3086.020		99.999	32.204		6893.100	40.18	56.11							118	18.2	21.4	6	5.5	26.4	8.8					25.82279		57474	1992	66.93633	2
Papua New Guinea	1992	15.8	55.8	4.724	77		470	63.4	84.4	314.704	420.02	367.362	1990	4.5	World Development Indicators 2012					85.371		672.819	70.04	73.98																		23.03594				39.39236	2
Peru	1988	13.23	68.8	4.038	68.4			61.7	83.7	152.721	220.003	186.362					520.400		65.216	31.905		2071.753	59.69	55.69				72	53	43	222	31.6	11.7	7.9	9.3	37.3	1.9	32.9		104.11		25.41964					2
Philippines	1988	13.6	67.2	4.476	50.2532			44.8	61.6	189.708	285.318	237.513					446.435		40.952	53.517		953.239	43.64	59.22				74	52	42	184	26.3	29.3		1.7	44.7	5.7	25.1		60.27		21.80066		163844		86.34543	2
Poland	1982	13.6	71.2	2.321	34.328	1980	22.1	20	22.5	101.354	232.016	166.685	1978	3.1	Compendium of human settlements statistics 1983		3412.498		98.872	41.169			100.8	93.99	1980	Our World In Data: https://ourworldindata.org/food-per-person/	3583													123.29		25.81424					2
Portugal	2003	12.32	77.6	1.44	19		11	4.3	5.6	62.156	145.173	103.6645		2.81	NAKONO: https://www.nakono.com/tekcarta/databank/households-average-household-size/		2400.765		81.773	43.713		11438.679	97.09	94.03		ChartsBin: http://chartsbin.com/view/1216	3580	53	114	137										93.15		26.00618		1826			2
Romania	1967	13.47	67.6	3.65	67.347				70.2	122.957	192.395	157.676	1966	3.2	Compendium of housing Statistics 1972-74					61.165			70.27	75.14																43.84							2
Russian Federation	1997	13	67.4	1.219	36		72	21.6	23.9	142.343	391.617	266.98					4069.747		92.071	26.637		1590.696	105.61	99.83		ChartsBin: http://chartsbin.com/view/1218	2870	63	89	79										101.37		26.42657					2
Saudi Arabia	2002	13.5	76.6	3.634	21		24	18.2	17.8	92.765	114.72	103.7425		6.3	NAKONO: https://www.nakono.com/tekcarta/databank/households-average-household-size/		4907.897		99.995	71.996		8839.186	91.96	88.33		ChartsBin: http://chartsbin.com/view/1219	3010	63	81	87	8	5	5.3	4.5	6.1	9.3	11.8			76.71		28.75728	2005	276153	2005	90.52618	2
Senegal	1997	16.1	59	5.837	112		510	71.2	142.2	222.996	278.775	250.8855					221.005		47.068	60.09		456.886	81.72	76.32		ChartsBin: http://chartsbin.com/view/1220	2140	63	59	62	202	31	19.6	19.2	3.2	28.8	8.2			54.8		22.96298		357392		34.46568	1
Singapore	1968	12.7	67.7	3.582	30.6018			24.1	30.1	145.44	240.3454	192.8927	1966	5.55	Compendium of housing statistics 1971					0		3689.697	526.07	516.46																							2
Somalia	1975	14.78	50	7.033	53.7846				200.8	390.543	450.022	420.2825								74.502			66.33	67.98																			1976	295101			1
South Africa	1991	14.3	64.9	3.53	91.7088		150	46.7	61.5	229.0754	348.5696	288.8225					2643.266		86.270	47.446		3056.094	81.33	81.26		ChartsBin: http://chartsbin.com/view/1223	2820	68	74	67	30	5	8		10.3	28.7	3.3			95.89		27.49718		294216		80.20453	2
Spain	1997	12.31	78.7	1.195	7		4	6.1	7.4	50.391	125.764	88.0775					2666.264		80.061	23.981		12754.631	85.1	95.35		ChartsBin: http://chartsbin.com/view/1224	3320	47	108	146										84.93		25.83956	1999	5689			2
Sri Lanka	1983	13.5	70.2	3.12	37.6946	1980	91.9	31.2	39.3	126.6796	231.445	179.0623	1981	4.9	Compendium of human settlements statistics 1995		318.982		30.916	81.348		487.566	73.55	91.33	1980	Our World In Data: https://ourworldindata.org/food-per-person/	2277						29.3	27.3	0.4	31.2	13.3			49.32		21.20235				83.47619	1
Sudan	1983	13.75	54.1	6.605	110.2054	1980	639.3	86.1	135.2	281.359	332.046	306.7025					430.135		14.220	79.099		286.879	41.27	41.91	1980	Our World In Data: https://ourworldindata.org/food-per-person/	2082													57.53		21.01455					2
Sweden	1976	13.9	75.1	1.682	25		5.8	8.3	9.9	79.902	147.497	113.6995	1970	2.4	Compendium of housing Statistics 1975-77		5151.251		70.290	17.198		18610.807	97.95	101.82																126.03						97.32696	3
Switzerland	1996	13	78.9	1.502	5.632		8	5	6.2	57.405	108.849	83.127					3473.835		56.135	26.473		32855.307	99.21	102.15		ChartsBin: http://chartsbin.com/view/1228	3320	49	92	148										150.69		24.01678		21897		73.0467	3
Tanzania	2005	15.9	57.2	5.638	131		610	58.7	98.1	390.029	392.326	391.1775		4.9	NAKONO: https://www.nakono.com/tekcarta/databank/households-average-household-size/		439.138		10.118	75.155		379.684	102.46	96.39	2000	Our World In Data: https://ourworldindata.org/food-per-person/	1999	75	50	34	280	36.7	16.7	15.4	4.9	44.4	3.5	41.3	2004	19.18		22.79544		352125		54.19695	1
Thailand	1997	12.3	70.9	1.784	46		37	21.7	20.4	136.633	265.262	200.9475					1164.948		78.835	69.378		2057.066	102.64	85.34		ChartsBin: http://chartsbin.com/view/1230	2430	72	58	49	195	21.5	15.4		4.7	18.1	6.7			79.45		23.53154			1999	87.04242	1
Turkey	1996	13.28	69.4	2.661	61.6		39	40.8	48.4	111.0876	213.152	162.1198	1994	4.4	Compendium of Human Settlements Statistics 2001		1125.646		83.235	37.347		3923.860	86.48	87.39		ChartsBin: http://chartsbin.com/view/1231	3500	64	101	94	4	5	9	7.1	5	19.1	3	7		79.45		27.52994	1997	377638			2
Uganda	2013	13.45	59.8	5.867	120.7472		360	41.6	60.3	299.732	359.402	329.567								84.563	2011	392.708	127.34	112.52	2009	Our World In Data: https://ourworldindata.org/food-per-person/	2260				166	25	14.1	12.8	3.8	33.7	4.8				2008	22.48126					1
United Arab Emirates	1999	12.68	73.5	2.766	27		9	9.8	13.1	89.17	114.662	101.916					11306.781		99.948	20.19		32489.230	75.61	144.17		ChartsBin: http://chartsbin.com/view/1233	3120	62	102	86	9	5								95.89		28.67751		20962		90.02405	2
United Kingdom	1992	12.3	76.3	1.789	31.7		10	7	8.3	74.181	122.781	98.481					3684.361		89.211	21.828		19721.738	108.09	110.83		ChartsBin: http://chartsbin.com/view/1234	3240	50	93	139										109.59		25.45103		78784			3
United States	1991	12.8	75.6	2.058	60.59		12	9.1	10.9	90.63	170.638	130.634		3.18	STATISTA: http://www.statista.com/statistics/183657/average-size-of-a-family-in-the-us/		7631.467		85.694	24.299		27849.880	80.37	77.12		ChartsBin: http://chartsbin.com/view/1235	3510	52	109	140				1.2	5.4	3.2	0.7			172.6		26.44245		272323			3
Yemen, Rep,	1979	14.4	52.8	8.843	162.9626			147.7	204.7	312.826	372.952	342.889	1975	5	Compendium of housing Statistics 1975-77		125.978		93.994	83.817			34.19	42.18									0.9							46.58							1
Zambia	1995	14.2	47.3	6.209	155.6		630	107.8	183.6	553.379	612.984	583.1815					629.813		11.539	62.896		317.938	76.31	69.09		ChartsBin: http://chartsbin.com/view/1237	1970	76	51	29	246	34.3	19.6	18.2	6.2	58.1	5.4	12		38.36		22.04079		219260	1998	60.9486	1
Zimbabwe	1995	13.5	57.7	4.432	106		550	60.1	93.8	594.639	592.787	593.713	1992	4.8	World Development Indicators 2012		842.337		43.564	68.268		510.751	71.63	69.35		ChartsBin: http://chartsbin.com/view/1238	1940	68	46	48	363	46.3	11.7	9.8	7.6	28.9	6.3	31.5		63.01		24.68543	1998	196333			2

## Sheet: References
References
World Bank. World Development Indicators | The World Bank. World Bank, editor. Washington, DC; 2014. p. 463. Available from: http://documents.worldbank.org/curated/en/553131468163740875/World-development-indicators-2012
United Nations. Compendium of Housing Statistics 1971. 1st ed. New York: United Nations; 1974 245 p. Available from: https://books.google.cz/books?id=p1lPtQEACAAJ&dq=Compendium+of+Housing+Statistics+1971&hl=sk&sa=X&ved=0ahUKEwjCzf_ewfbdAhVRzqQKHVoPCsYQ6AEIKDAA
United Nations. Compendium of housing Statistics 1972-74. 2nd. New York: United Nations; 1976. Available from: http://e-library.cbs.gov.np/cgi-bin/koha/opac-detail.pl?biblionumber=2050
United Nations. Compendium of housing Statistics 1975-77. 3rd. New York: United Nations; 1980. 354 p. Available from: http://e-library.cbs.gov.np/cgi-bin/koha/opac-detail.pl?biblionumber=1143
United Nations. Compendium of human settlements statistics 1983. 4th ed. New York: United Nations; 1985. 541 p. Available from: https://catalogue.nla.gov.au/Record/1888761
United Nations. Compendium of human settlements statistics 1995. 5th ed. New York: United Nations; 1995. 519 p. Available from: https://books.google.cz/books?id=nZNq4dLk2nIC&dq=Compendium+of+Human+Settlements+Statistics+2001+Sixth+Issue&hl=sk&source=gbs_navlinks_s
United Nations. Compendium of human settlements statistics, 2001. 6th ed. New York: United Nations; 2001. 246 p. Available from: http://202.70.82.238/cgi-bin/koha/opac-detail.pl?biblionumber=26432
NAKONO. Households: Average Household Size (68 countries) | Databank. Available from: https://www.nakono.com/tekcarta/databank/households-average-household-size/
El-Zanaty F, Way A. Egypt Demographic Health Survey 2008. Egypt Demographic Health Survey 2008. Cairo; 2009. Available from: http://www.measuredhs.com.
Hazarika G, Sarangi S. Household Access to Microcredit and Child Work in Rural Malawi. World Dev. 2008;36(5):843–59.
Statista. Average family size in the US 1960-2017 | Statista. Available from: https://www.statista.com/statistics/183657/average-size-of-a-family-in-the-us/
ChartsBin statistics collector team 2011. Daily Calorie Intake per Capita. 2016. Available from: http://chartsbin.com/view/1150
Roser M, Ritchie H. Food per Person - Our World in Data. OurWorldInData.org. 2017. Available from: https://ourworldindata.org/food-per-person
UNIDO. Industrial Development Report 2009: Breaking In and Moving Up New Industrial Challenges for the Bottom Billion and the Middle-Income Countries. 2009. 1-161 p.
